# Supplementary material for: Hyaluronic Acid-Glycine-Cholesterol Conjugate-Based Nanoemulsion as a Potent Vaccine Adjuvant for T Cell-Mediated Immunity
Source: Pharmaceutics. 2021 Sep 27;13(10):1569. doi: 10.3390/pharmaceutics13101569 (PMC8539354; doi:10.3390/pharmaceutics13101569)
Supplement: Supplementary file 1 [file pharmaceutics-13-01569-s001.zip]

Archive with 1 entries (1 files):
- pharmaceutics-1350208-supplementary.pdf
